# Supplementary material for: Molecular Evolution and Diversification of Proteins Involved in miRNA Maturation Pathway
Source: Plants (Basel). 2020 Mar 1;9(3):299. doi: 10.3390/plants9030299 (PMC7154892; doi:10.3390/plants9030299)
Supplement: Supplementary file 1 [file plants-09-00299-s001.zip]

Archive with 8 entries (8 files):
- Supplementary Files/File S5.nwk
- Supplementary Files/File S6.nwk
- Supplementary Files/File S7.nwk
- Supplementary Files/Supplementary Figures_S1-S3.pptx
- Supplementary Files/Supplementary File S1.pdf
- Supplementary Files/Supplementary File S2.pdf
- Supplementary Files/Supplementary File S3.pdf
- Supplementary Files/Supplementary Tables_S1-S3.xls
