# Supplementary material for: Molecular Evolution and Diversification of Proteins Involved in miRNA Maturation Pathway
Source: Plants (Basel). 2020 Mar 1;9(3):299. doi: 10.3390/plants9030299 (PMC7154892; doi:10.3390/plants9030299)
Supplement: Supplementary file 1 [file plants-09-00299-s001.zip › Supplementary Files/File S5.nwk]

((WP_0140632:1.10705126,WP_0733442:1.09423424)0.606000:0.52084570,WP_1038955:0.90031855,(((RMH47081.1:1.27436067,(WP_1020432:0.54942259,WP_0179264:1.57878762)0.958000:0.85325626)0.611000:0.66695554,(WP_0156512:2.57760150,(KFD42068.1:1.73101648,XP_0017040:2.17912011)0.808000:0.52640999)0.801000:0.53817186)0.076000:0.47439431,(RHW73524.1:2.04469850,(XP_0022893:0.92844548,(XP_0088758:1.37143143,(((tr|W5MFC8|:0.15832892,(tr|A0A498L:0.06226475,tr|Q4V8W8|:0.06318426)0.998000:0.15741914)0.889000:0.10617834,(tr|H3BC77|:0.22413062,((tr|Q6PBD3|:0.04022500,(tr|A0A1L8H:0.05167598,tr|Q6DDL6|:0.05587090)0.950000:0.03591080)1.000000:0.25850511,(tr|A0A1U7S:0.24964750,((tr|G7NUA1|:0.01702175,NP_078976.:0.00754475)0.948000:0.04998025,(sp|Q5M9G6|:0.02176189,sp|Q8BIZ6|:0.03327919)0.991000:0.06661926)0.998000:0.17433873)0.975000:0.10572331)0.979000:0.11905024)0.761000:0.05013137)1.000000:0.71069162,(XP_0057058:1.93630426,(((XP_652652.:3.07188335,(XP_0137631:0.78731671,EGA61315.1:2.59166035)0.866000:0.43481266)0.414000:0.21055156,(tr|A0A0C4E:1.16511815,(tr|F8MSL9|:0.63981201,(tr|Q0CNP8|:0.25566661,tr|A0A0J5P:0.10866097)0.969000:0.33536850)0.991000:0.42766215)0.890000:0.22200348)0.848000:0.16420391,((Cre09.g390:0.28166637,Vocar.0056:0.35814077)1.000000:1.00848923,(14945.mpu.:0.85253457,((((((Pahal.F028:0.06028217,Pavir.Cb01:0.03587887)1.000000:0.05655640,(Seita.3G27:0.00000001,Sevir.3G28:0.00000012)1.000000:0.04319159)0.721000:0.00930102,(Sobic.009G:0.02132496,(GRMZM2G113:0.00000001,Zm00008a02:0.02139971)1.000000:0.08743729)0.995000:0.05417090)0.904000:0.08755498,(LOC_Os05g4:0.11535870,(Bradi4g262:0.02081883,Brast05G00:0.03170256)1.000000:0.13753895)0.783000:0.03450177)1.000000:0.49705686,(((Potri.001G:0.00000001,SapurV1A.0:0.16901316)1.000000:0.39620588,((Bostr.1942:0.07810954,((Carubv1001:0.01143138,Cagra.0316:0.00886123)1.000000:0.12772522,(AT3G20550.:0.03379422,(Araha.1392:0.05110448,AL3G34380.:0.01732416)0.892000:0.01147075)0.871000:0.01794958)0.665000:0.01791040)0.966000:0.11151512,(Brara.C037:0.00997691,Bol026651.:0.00714624)0.999000:0.18584269)0.998000:0.25163973)0.956000:0.14287949,((Aqcoe1G346:0.70414969,(GSVIVT0103:0.26428779,((Glyma.09G1:0.04829581,((Phvul.006G:0.10094236,Medtr3g049:0.25996053)0.873000:0.03119735,Glyma.18G1:0.04557772)0.000000:0.00000087)1.000000:0.36715937,(Eucgr.F009:0.19560251,(((orange1.1g:0.00000020,Ciclev1000:0.00173658)1.000000:0.25238213,(DCAR_01989:0.55130190,(Migut.H018:0.28821527,(Solyc10g00:0.02390011,PGSC0003DM:0.00645404)1.000000:0.21247860)0.914000:0.08376986)0.957000:0.09225047)0.986000:0.09770893,(Manes.03G1:0.44450213,(Prupe.4G20:0.12662264,mrna03205.:0.37606584)0.958000:0.10046232)0.677000:0.02132966)0.830000:0.04431594)0.179000:0.04841271)0.943000:0.08297041)0.652000:0.09770266)0.647000:0.07760126,(Aqcoe5G248:0.69998877,(Kalax.1450:0.00000034,Kaladp0037:0.01158226)1.000000:0.35706230)0.483000:0.05817536)0.889000:0.10236203)0.920000:0.13727633)0.941000:0.14760048,(Sphfalx035:0.44454594,Pp3c19_140:0.43733841)0.994000:0.37262842)0.956000:0.21756504)0.905000:0.18922589)0.216000:0.04300002)0.292000:0.07262324)0.771000:0.12882485)0.802000:0.14404958)0.080000:0.11958799)0.989000:1.92287357)0.988000:1.78543058)0.955000:1.25975996);
