# Supplementary material for: Molecular Evolution and Diversification of Proteins Involved in miRNA Maturation Pathway
Source: Plants (Basel). 2020 Mar 1;9(3):299. doi: 10.3390/plants9030299 (PMC7154892; doi:10.3390/plants9030299)
Supplement: Supplementary file 1 [file plants-09-00299-s001.zip › Supplementary Files/File S6.nwk]

(Pp3c25_7680V3.1.p.ppa.32980429:0.0710464229,Pp3c16_11390V3.1.p.ppa.32986529:0.0724505420,((Sphfalx0012s0220.1.p.sfa.32627721:0.0518982309,(Sphfalx0037s0031.1.p.sfa.32606935:0.0305082654,Sphfalx0137s0004.1:0.1530563415)94.7/1/100:0.0641812779)100/1/100:0.2029261069,((((((((((LOC_Os02g05610.1.osa.33135686:0.4143283604,((Bradi3g03840.1.p.bdi.32813176:0.0621262760,Brast04G302900.1.p.bst.32866594:0.0657846158)100/1/100:0.3064768830,((Sevir.1G087000.1.p.svi.32667668:0.0049507662,Seita.1G089000.1.p.sit.32697930:0.0052105956)100/1/100:0.0769240511,((Pavir.J22990.1.p.pvi.30308347:0.0704821416,Pahal.A00287.1.pha.32525941:0.0635173202)99.9/1/100:0.0600645463,Sobic.004G040800.1:0.2802540049)17.4/0.622/81:0.0211325655)100/1/100:0.3299971569)43.8/0.632/93:0.0289820416)100/1/100:0.2175256290,(((Sobic.010G249100.1.p.sbi.37910925:0.0179006890,GRMZM5G817439_P01.zma.30992522:0.0232843725)99.7/1/100:0.0308571864,(Pavir.Da00165.1.p.pvi.30193584:0.0284123872,(Sevir.4G256700.1.p.svi.32645485:0.0000021043,Seita.4G243800.1.p.sit.32707214:0.0016684438)99.5/1/100:0.0207219829)73.5/0.943/99:0.0083343831)100/1/100:0.0751458562,(LOC_Os06g48530.1.osa.33147743:0.0845747754,(Bradi1g33970.1.p.bdi.32801481:0.0169275465,Brast07G193800.1.p.bst.32871232:0.0149551858)100/1/100:0.0850779267)33.2/0.866/85:0.0259739562)97.5/1/100:0.0631896611)100/1/100:0.2101305842,Aco012189.1:0.1914359268)45.5/0.892/84:0.0337519780,(LOC_Os08g40560.1.osa.33102829:0.1111504634,((((Pavir.Fb01956.1.p.pvi.30278011:0.0310328187,Pahal.F00690.1.pha.32488202:0.0223707003)97.7/1/100:0.0187118219,(Sevir.6G221600.1.p.svi.32643744:0.0019320588,Seita.6G214600.1.p.sit.32699642:0.0000023674)97.4/1/100:0.0188559753)98.7/1/100:0.0277878281,(Sobic.007G200600.1.p.sbi.37935124:0.0284877967,(GRMZM2G132780_P02.zma.31013431:0.0094563439,Zm00008a003300_P01.zma.37201202:0.0081702197)100/1/100:0.0441320371)99.9/1/100:0.0441081885)99.2/1/100:0.0471574861,(Bradi3g40630.1.p.bdi.32820467:0.0128086971,Brast03G282200.1.p.bst.32857559:0.0045177970)100/1/100:0.1224078949)66.2/0.983/94:0.0349038752)100/1/100:0.3034252410)83.1/0.941/97:0.0420460756,Aco008281.1:1.8841767196)63.4/0.605/58:0.0256443039,(((((((Migut.N02418.1.p.mgu.28925732:0.1814374230,Migut.D00714.1.p.mgu.28928758:0.1603983850)99.9/1/100:0.1056230118,Solyc01g009090.2.1.sly.36140441:0.1868360545)73.2/0.985/99:0.0320826942,(DCAR_002130.dca.36055141:0.1170680395,DCAR_031604:0.1549255725)100/1/100:0.1684226925)96/1/100:0.0416053667,(AHYPO_016987-RA:0.0648014375,AHYPO_017729-RA:0.1062011896)100/1/100:0.1948995420)95/1/100:0.0338802129,((((mrna07673.1-v1.0-hybrid.fve.27266960:0.1182933183,(Prupe.6G153800.1.p.ppe.32086540:0.0417090482,(MDP0000228264:0.0371168147,MDP0000770341:0.0489669889)97.8/1/100:0.0314683125)97.8/1/100:0.0306143301)100/1/100:0.0749972358,GSVIVT01037454001.vvi.17842075:0.1210543116)54.1/0.941/87:0.0225202361,Eucgr.J00624.1.p.egr.32033287:0.1961618114)25.5/0.772/57:0.0194719185,(((orange1.1g003865m.csi.18122801:0.0027773665,Ciclev10014331m.ccl.20818665:0.0050375233)100/1/100:0.1015470835,Cucsa.142690.1:0.1819817573)81.6/0.97/52:0.0216013630,(((((evm.model.supercontig_103.67.cpa.16404954:0.0000021043,evm.model.supercontig_103.67:0.0000021043)99.7/1/100:0.0677234984,((Thhalv10001919m.esa.20200705:0.0540244246,((Brara.D01611.1.p.bra.30620383:0.0180571953,Bol026461.bol.37343291:0.0100217518)100/1/100:0.0789737166,(Brara.G01299.1.p.bra.30635851:0.0154070208,Bol027793.bol.37343994:0.0167485607)100/1/100:0.0921808669)98.9/1/100:0.0409324620)93.5/1/99:0.0242632899,(((AT2G27100.1.ath.19641299:0.0224451123,(Araha.4729s0005.1.p.aha.28848294:0.0091114802,AL4G20790.t1.aly.35923270:0.0072346427)25.1/0.628/97:0.0039209630)99.5/1/100:0.0256857872,(Bostr.29505s0043.1.p.adr.30675300:0.0344668370,Carubv10022733m.cru.20903468:0.0309062482)90.8/0.998/100:0.0096367499)84.6/0.999/98:0.0089863597,(AL4G20820.t1.aly.35924196:0.0408733202,(Carubv10022734m.cru.20901991:0.0475445435,Bostr.28794s0002.1.p.adr.30657126:0.0358559675)77/0.986/98:0.0087995743)96.5/1/100:0.0146587308)79.9/0.994/98:0.0205529091)100/1/100:0.2171012119)89/0.998/98:0.0300231958,((Kalax.0225s0069.1.p.kla.32599097:0.0114679552,Kaladp0081s0182.1.p.kfe.35761984:0.0099693801)99.2/1/100:0.0528587604,(Kalax.0216s0065.1.p.kla.32585583:0.0064112995,Kaladp0011s0843.1:0.0049855659)100/1/100:0.0685936288)100/1/100:0.2347268773)89.2/0.988/91:0.0185927882,(Gorai.004G227500.1.gra.26773739:0.0650407711,Thecc1EG042011t1.tca.27426134:0.0386835900)100/1/100:0.0713046508)83.6/0.998/86:0.0176115954,((29942.m000751.rco.16814310:0.0732978695,(Manes.11G111400.1.p.mes.32355670:0.0684363504,Manes.S021700.1.p.mes.32354619:0.0473717087)97.1/1/100:0.0258354753)99.5/1/100:0.0345130452,((Potri.004G196400.1.ptr.26990875:0.0197020703,SapurV1A.0615s0230.1.p.spu.31434857:0.0409256526)99.9/1/100:0.0389580359,Potri.009G158600.1:0.0383222974)100/1/100:0.0623411451)98.7/1/100:0.0394434887)37.2/0.895/45:0.0119513495)90.8/0.999/56:0.0201221131)96.8/1/99:0.0312907713)100/1/100:0.0660746362,(GSVIVT01027348001.vvi.17834761:0.1846385700,(((Medtr8g043980.1.mtr.31070730:0.1073972045,Tp57577_TGAC_v2_mRNA25888.tpr.35955570:0.1221231166)99.8/1/100:0.0786384329,(Glyma.08G227300.1.p.gma.30540922:0.0684326305,Phvul.011G187000.1.p.pvu.37156720:0.0442587594)98.7/1/100:0.0375562100)91.6/1/100:0.0232978103,(Medtr3g006760.1.mtr.31058945:0.1786313275,(Phvul.005G010800.1.p.pvu.37152760:0.1065153465,(Glyma.06G314900.1.p.gma.30549408:0.0230625128,Glyma.04G128800.1:0.0325334676)94.9/1/100:0.0215100912)93.4/1/100:0.0237025418)97.4/1/100:0.0351052126)100/1/100:0.1425915330)98.8/1/100:0.0849080419)77.6/0.924/94:0.0249362094,(Aqcoe2G007600.1.p.aco.33056562:0.0431638468,Aqcoe2G016300.1:0.3128293190)100/1/100:0.1339337929)99.9/1/99:0.1064078829)18.8/0.537/51:0.0148079932,Zosma19g00520.1:0.4376047908)88.2/0.971/79:0.0371137233,Spipo12G0059600:0.1662135691)98.4/1/100:0.1973347305,((((XP_003293253.1:1.4237332059,XP_008869116.1:1.7283175979)15.9/0.583/31:0.1260870667,(((XP_005713144.1:1.0391729239,XP_005702831.1:1.2786407092)99.9/1/100:0.6263101501,XP_002286542.1:2.5449642535)66.6/0.865/55:0.1553967811,(((((Q66I22:0.0286172738,RXN03320.1:0.0543011555)100/1/100:0.1562562371,XP_015195966.1:0.1793544775)99.5/1/100:0.0888949786,H2ZUZ4:0.3059088235)75.8/0.815/49:0.0186077521,((B1H1X4:0.0448060127,NP_001362205.1:0.0323371808)100/1/100:0.2762594359,(Q99MR6:0.0155966377,(Q9BXP5:0.0000021043,XP_005549330.1:0.0052790565)87.8/0.963/100:0.0091597304)100/1/100:0.1310583485)33.5/0.572/45:0.0286723782)100/1/100:1.6741807490,(OAV97825.1:1.4060545754,(XP_009857252.1:0.2858388324,(GES64941.1:0.1169675846,KEY79445.1:0.0954671281)100/1/100:0.3953653261)100/1/100:1.5098429890)94.2/0.999/94:0.3048774356)87.3/0.998/65:0.1422095974)73.6/0.859/40:0.0920942158)92.9/0.993/75:0.2599426254,XP_001748332.1:3.3918034012)51.2/0.909/73:0.2770169776,XP_649316.1:4.2609770296)94.3/0.998/100:0.3103133243)100/1/100:0.3935175241,Pp3c11_5370V3.1:1.0165797874)76.6/0.903/99:0.0795798192)100/1/100:0.1692618118);
