# Supplementary material for: Molecular Evolution and Diversification of Proteins Involved in miRNA Maturation Pathway
Source: Plants (Basel). 2020 Mar 1;9(3):299. doi: 10.3390/plants9030299 (PMC7154892; doi:10.3390/plants9030299)
Supplement: Supplementary file 1 [file plants-09-00299-s001.zip › Supplementary Files/File S7.nwk]

(Aco012726.1_Acomosus_TGH:0.0000023932,A0A199V6F8_Acomosus_TGH:0.0000029157,(((M0TMB2_Macuminata_TGH:0.1024297955,((((((((((Q8GXN9_Athaliana_TGH:0.0140580191,(Bol036258_Boleraceacapitata_TGH:0.0238324454,(V4MKB5_Esalsugineum_TGH:0.0271014935,A0A087GCN0_Aalpina_TGH:0.0375083037)55.9/98:0.0036686357)87.1/100:0.0138205428)100/100:0.1078309182,Kalax.0309s0034.1_Klaxiflora_TGH:0.1742392673)70.4/58:0.0136007602,(A0A059A5E4_Egrandis_TGH:0.0914469269,A0A218XZU2_Pgranatum_TGH:0.0834805941)55.2/79:0.0157580166)81.8/77:0.0146257408,((((A0A1R3G1K6_Ccapsularis_TGH:0.0073814080,A0A1R3H0J1_Colitorius_TGH:0.0017567251)97.5/100:0.0451895910,A0A0D2QRF0_Graimondii_TGH:0.0645094674)97.1/98:0.0474022116,((A0A067JJA6_Jcurcas_TGH:0.0481342911,A0A2C9VXU1_Mesculenta_TGH:0.1348483498)65.6/96:0.0122479069,B9RE60_Rcommunis_TGH:0.0357213986)37.2/95:0.0054579190)72.8/51:0.0075576341,SapurV1A.0789s0080.1_SSpurpurea_TGH:0.0991265210)78/47:0.0056339613)80.1/48:0.0075999838,((((A0A151SPT8_Ccajan_TGH:0.0343505920,(A0A1S2YR44_Carietinum_TGH:0.0403176709,G7JT16_Mtruncatula_TGH:0.0300835899)97.1/100:0.0303849877)51.8/92:0.0042014312,(I1K185_Gmax_TGH:0.0163317494,(V7CD35_Pvulgaris_TGH:0.0203932697,A0A1S3UTP2_Vradiata_TGH:0.0125461800)75/99:0.0054990016)82.1/98:0.0084403345)99.6/100:0.0848488297,W9S666_Mnotabilis_TGH:0.0906780180)85.2/78:0.0169825253,((A0A1U8FWC2_Cannuum_TGH:0.0980096717,((A0A068TQE9_Ccanephora_TGH:0.0480999107,(((A0A0U9HQK1_Knitens_TGH:0.2802158905,((((((((((((((A0A086T442_Achrysogenum_TGH:0.1021835366,(K3V9N2_Fpseudograminearum_TGH:0.0629591934,W7LTD5_Gmoniliformis_TGH:0.0086004849)99.8/100:0.1059452107)50.9/96:0.0119689403,A0A084QRJ1_Schlorohalonata_TGH:0.1160277088)86.1/99:0.0321062035,((G9NMW3_Hatroviridis_TGH:0.0742999787,(A0A0G0A2Q9_Tharzianum_TGH:0.0206580546,A0A1T3CLH2_Tguizhouense_TGH:0.0000022250)95.4/100:0.0332544741)98.5/99:0.0671445221,((((J4KPK4_Bbassiana_TGH:0.0279048054,A0A167VSL6_Cfumosorosea_TGH:0.0582635789)86.1/100:0.0178259552,A0A2H4SR46_Cmilitaris_TGH:0.0638495672)100/99:0.1694972979,A0A179G8E9_Pchlamydosporia_TGH:0.1378482401)25.6/76:0.0346732678,A0A0L0MXB1_Tophioglossoides_TGH:0.2042797038)83.2/87:0.0182986603)86.4/64:0.0312415351)33.1/67:0.1178326269,F7W020_Smacrospora_TGH:2.0372720643)0/48:0.0012616004,(((((A0A1Y2WZC5_Daldiniasp._TGH:0.0576717848,A0A1Y2V8J1_Hypoxylon:0.0510458702)42.9/67:0.0197536118,A0A1Y2W1E2_Hypoxylon:0.0779600914)63.2/67:0.0246273078,A0A1Y2DPV9_Pvexata_TGH:0.1338044270)43.1/63:0.0085882000,(A0A1W2TFH3_Rnecatrix_TGH:0.1177789095,W3WZ77_Pfici_TGH:0.1144090785)77.2/65:0.0228113328)81.4/89:0.0325251844,A0A136JHX1_Mbolleyi_TGH:0.1895031590)46.8/88:0.0165318315)96.7/64:0.0535513018,(((((((Q2GSN0_Cglobosum_TGH:0.0691089449,G2QES8_Mthermophila_TGH:0.0763911209)90.9/100:0.0279434455,G2QRS6_Tterrestris_TGH:0.0656754769)81.7/99:0.0156882395,(A0A175VUX4_Mmycetomatis_TGH:0.0497364301,B2ARI9_Panserina_TGH:0.0596069936)82.2/98:0.0147913776)81.3/94:0.0199962570,G0SA63_Cthermophilum_TGH:0.1098095044)95.5/99:0.0464185792,F7W019_Smacrospora_TGH:0.1180183545)82.5/89:0.0199485383,A0A1J7J5C9_Cligniaria_TGH:0.1673921721)84.8/47:0.0208610495,(((F0X9I8_Gclavigera_TGH:0.0858096871,A0A167VN43_Sinsectorum_TGH:0.0910473224)51.7/62:0.0270793853,A0A0C2J2D4_Sbrasiliensis_TGH:0.1330109453)64.1/58:0.0203869025,S3BTH5_Opiceae_TGH:0.1123863785)100/100:0.1114327943)74.7/47:0.0087436722)93.7/43:0.0323458625,((A0A0G2IFE8_Dampelina_TGH:0.1291422681,A0A194W011_Vmali_TGH:0.0559995261)97.9/99:0.0793551257,R8BKG4_Tminima_TGH:0.0637233377)67/43:0.0186967469)84.2/41:0.0165576815,((J3NFM2_Ggraminis_TGH:0.0488599987,A0A0C4DZ99_Mpoae_TGH:0.0361797930)99/100:0.0909724733,L7IH22_Moryzae_TGH:0.1089719920)97.2/78:0.0553950967)93/70:0.0565778911,((((S3CR73_Glozoyensis_TGH:0.0937109849,A0A194XKL9_Pscopiformis_TGH:0.0567142044)88.4/90:0.0256475644,(K1WET1_Mbrunnea_TGH:0.0347768212,A0A218YYN9_Mcoronariae_TGH:0.0887959417)90.9/88:0.0367676242)74.8/72:0.0118544138,(A7ECA3_Ssclerotiorum_TGH:0.0355883876,W9CY85_Sborealis_TGH:0.0758198746)99.5/99:0.1003826327)66.8/72:0.0096860552,A0A0C3DJQ0_Omaius_TGH:0.1468432308)97.4/98:0.1007912896)57.2/73:0.0336825250,(A0A094E7L1_Pseudogymnoascus:0.0072463015,(A0A1B8CGM9_Pseudogymnoascus:0.0121631623,A0A094H174_Pseudogymnoascus:0.0165703201)81.2/100:0.0115936997)100/100:0.2732518950)93.7/96:0.0768049138,A0A165JKY3_Xheveae_TGH:0.1633387269)75.9/68:0.0194309879,(R7Z059_Capollinis_TGH:0.1678842630,(A0A1S8BM68_Dseriata_TGH:0.1057563173,K2RXL0_Mphaseolina_TGH:0.0354331682)98.7/100:0.0874246993)92.9/100:0.0497579948)84.4/97:0.0483065555,(((((((((Q0D178_Aterreus_TGH:0.0813237527,(A0A1L9NNK2_Atubingensis_TGH:0.0832547234,I7ZRW9_Aoryzae_TGH:0.1064539895)43.2/89:0.0140723396)69.9/87:0.0124379390,A0A1E3BNS4_Acristatus_TGH:0.0983217712)69.4/83:0.0146747225,(A0A0F8UC36_Aochraceoroseus_TGH:0.0621234405,Q5BE58_Enidulans_TGH:0.1004879539)94.2/95:0.0409854487)0/72:0.0000023430,A1CQ12_Aclavatus_TGH:0.0717168187)90/87:0.0289667107,(A0A1L9RVU1_Awentii_TGH:0.0581207754,(((A0A0A2KYD8_Pitalicum_TGH:0.0811765645,A0A1V6QJR5_Pantarcticum_TGH:0.0858538513)88.4/98:0.0371947991,A0A1V6P0U0_Pdecumbens_TGH:0.0960309148)76.4/85:0.0148412655,A0A1Q5UD44_Psubrubescens_TGH:0.0618114335)95.5/100:0.0615392560)66.7/82:0.0346952109)93.2/99:0.0469922034,(B8LVN1_Tstipitatus_TGH:0.0594045483,A0A225B272_Tatroroseus_TGH:0.0781561124)96.4/100:0.0538337604)77.4/86:0.0078367708,A0A0G2GV44_Pchlamydospora_TGH:0.2187547911)70.5/38:0.0330254860,A0A0F4YXS3_Remersonii_TGH:0.0411701876)95.9/46:0.0757693641,(((A0A0H1BJD0_Bsilverae_TGH:0.0527335068,A0A1B7NTS8_Esp._TGH:0.0269439494)53.7/40:0.0429894558,C0RYG0_Pbrasiliensis_TGH:0.0591593144)98.6/100:0.1007897062,C4JTX0_Ureesii_TGH:0.2381686020)75.9/99:0.0165095778)73.1/63:0.0348213747)100/100:0.6167311289,((A0A151N705_Amississippiensis_TGH:0.1511183007,((((A0A286X9R8_Cporcellus_TGH:0.0305342845,((Q9BRR8_Hsapiens_TGH:0.0150247088,A0A1S3FZ16_Dordii_TGH:0.0162202469)75/100:0.0049887123,Q9DBM1_Mmusculus_TGH:0.0249866624)84.4/100:0.0100406913)75.7/67:0.0052938806,(L5LZ46_Mdavidii_TGH:0.0157586150,S7PC93_Mbrandtii_TGH:0.0502457820)89.1/99:0.0149163716)37.6/65:0.0124906160,A0A1S3ARH5_Eeuropaeus_TGH:0.0226779248)76.8/97:0.0250235733,(F6Z6Q3_Mdomestica_TGH:0.0480177784,G3WTW2_Sharrisii_TGH:0.0085556034)87/99:0.0279202056)85.6/98:0.0620075881)95.9/100:0.2071639317,(Q21827_Celegans_TGH:0.7643050639,Q9VUA0_Dmelanogaster_TGH:0.8527669441)90.9/98:0.2168178770)89.6/96:0.1923038484)99/99:0.3800928063)81.6/96:0.0998226409,(E1ZI32_Cvariabilis_TGH:0.7028883892,C1FFR5_Mcommoda_TGH:0.4282078130)97.9/100:0.3359682692)86.6/98:0.1767041365,(Sphfalx0151s0047.1_SSfallax_TGH:0.2147505119,D8QX10_Smoellendorffii_TGH:0.3575980421)43.2/92:0.0811758312)99.3/100:0.1840681433)90.1/81:0.0307159941,(A0A022RKT3_Eguttata_TGH:0.1292377339,A0A124SAU9_Ccardunculus_TGH:0.1084438061)77/71:0.0156482436)29.3/68:0.0085043723)84.8/83:0.0128364142,((V4TW69_Cclementina_TGH:0.0533170725,A0A2I4E4A1_Jregia_TGH:0.0846310767)11.5/87:0.0077388270,F6GTG8_Vvinifera_TGH:0.1031598965)58.4/83:0.0115475231)88.3/65:0.0120204966)76.7/60:0.0045261702)85.6/77:0.0137292925,A0A0A0LSK9_Csativus_TGH:0.0938219222)77.2/78:0.0118961085,A0A0J8B830_Bvulgaris_TGH:0.1495013478)92.8/85:0.0373756780,(A0A200Q3N1_Mcordata_TGH:0.1208423375,A0A1U8AEE6_Nnucifera_TGH:0.0615837333)47.2/83:0.0165334021)55/82:0.0337666971,W1PSA4_Atrichopoda_TGH:0.2227607101)43.2/87:0.0220296350,A0A0K9NIC3_Zmarina_TGH:0.2485773236)64.6/95:0.0307142299)73.1/97:0.0134324991,A0A2H3XE04_Pdactylifera_TGH:0.0816194294)98.1/100:0.0622198442,((A0A0Q3H630_Bdistachyon_TGH:0.0805963262,(J3MEA3_Obrachyantha_TGH:0.0167915511,B8B2G4_Osativa_TGH:0.0036131147)99.3/100:0.0494323588)5.4/81:0.0133962492,K3XV17_Sitalica_TGH:0.0664399477)99.5/100:0.0866430500)99.2/100:0.0712152263);
