# Supplementary material for: Molecular Evolution and Diversification of Proteins Involved in miRNA Maturation Pathway
Source: Plants (Basel). 2020 Mar 1;9(3):299. doi: 10.3390/plants9030299 (PMC7154892; doi:10.3390/plants9030299)
Supplement: Supplementary file 1 [file plants-09-00299-s001.zip › Supplementary Files/Supplementary Tables_S1-S3.xls]

## Sheet: Table S1
Identifier	Organism
29666.t000063	R. communis
Aco024038	A. comosus
AHYPO_004611	A. hypochondriacus
AL3G34380	A. lyrata
Aqcoe1G346800	A. coerulea
Araha.9424s0003	A. halleri
AT3G20550	A. thaliana
Bol026651	B. oleracea capitata
Bostr.19424s0598	B. stricta
Bradi4g26200	B. distachyon
Brara.C03794	B. rapa FPsc
Brast05G008800	B. stacei
Cagra.0316s0011	C. grandiflora
Carubv10014011m.g	C. rubella
Ciclev10008061m.g	C. clementina
Cre09.g390430	C. reinhardtii
DCAR_019897	D. carota
Eucgr.F00968	E. grandis
gene03205-v1.0-hybrid	F. vesca
Glyma.09G101200	G. max
Glyma.18G102900	G. max
GRMZM2G113156	Z. mays
Kaladp0037s0494	K. fedtschenkoi
Kalax.1450s0004	K. laxiflora
LOC_Os05g46780	O. sativa
Manes.03G127500	M. esculenta
Medtr3g049440	M. truncatula
MicpuC2.e_gw1.3.630.1	M. pusilla CCMP1545
Migut.H01845	M. guttatus
orange1.1g010574m.g	C. sinensis
Pahal.F02843	P. hallii
Pavir.Cb01329	P. virgatum
PGSC0003DMG400014426	S. tuberosum
Phvul.006G037500	P. vulgaris
Potri.001G420400	P. trichocarpa
Pp3c19_14080	P. patens
Prupe.4G208000	P. persica
SapurV1A.0784s0090	S. purpurea
Seita.3G276000	S. italica
Sevir.3G283500	S. viridis
Sobic.009G105800	S. bicolor
Solyc10g006390.2	S. lycopersicum
Sphfalx0354s0008	S. fallax
Vocar.0056s0018	V. carteri
Zm00008a025628	Z. mays PH207
tr|W5MFC8|W5MFC8_LEPOC FHA domain-containing protein OS=Lepisosteus oculatus OX=7918 GN=SNIP1 PE=4 SV=1	Lepisosteus oculatus
tr|A0A498LC39|A0A498LC39_LABRO Smad nuclear-interacting 1 OS=Labeo rohita OX=84645 GN=ROHU_035666 PE=4 SV=1	Labeo rohita
tr|Q4V8W8|Q4V8W8_DANRE Smad nuclear-interacting protein OS=Danio rerio OX=7955 GN=snip1 PE=1 SV=1	Danio rerio
tr|H3BC77|H3BC77_LATCH FHA domain-containing protein OS=Latimeria chalumnae OX=7897 GN=SNIP1 PE=4 SV=1	Latimeria chalumnae
tr|G7NUA1|G7NUA1_MACFA FHA domain-containing protein OS=Macaca fascicularis OX=9541 GN=EGM_00495 PE=4 SV=1	Macaca fascicularis
tr|A0A1U7SMF0|A0A1U7SMF0_ALLSI smad nuclear-interacting protein 1 OS=Alligator sinensis OX=38654 GN=SNIP1 PE=4 SV=1	Alligator sinensis
tr|A0A1L8H7R2|A0A1L8H7R2_XENLA FHA domain-containing protein OS=Xenopus laevis OX=8355 GN=XELAEV_18015193mg PE=1 SV=1	Xenopus laevis
tr|Q6DDL6|Q6DDL6_XENLA MGC83354 protein OS=Xenopus laevis OX=8355 GN=snip1 PE=2 SV=1	Xenopus laevis
tr|Q6PBD3|Q6PBD3_XENTR OTTXETP00000004900 OS=Xenopus tropicalis OX=8364 GN=snip1 PE=2 SV=1	Xenopus tropicalis
NP_078976.2 smad nuclear-interacting protein 1 [Homo sapiens]	Homo sapiens
tr|Q0CNP8|Q0CNP8_ASPTN FHA domain-containing protein OS=Aspergillus terreus (strain NIH 2624 / FGSC A1156) OX=341663 GN=ATEG_04686 PE=4 SV=1	Aspergillus terreus
tr|A0A0C4EL35|A0A0C4EL35_PUCT1 FHA domain-containing protein OS=Puccinia triticina (isolate 1-1 / race 1 (BBBD)) OX=630390 GN=PTTG_01468 PE=4 SV=1	Puccinia triticina
tr|F8MSL9|F8MSL9_NEUT8 FHA domain-containing protein (Fragment) OS=Neurospora tetrasperma (strain FGSC 2508 / ATCC MYA-4615 / P0657) OX=510951 GN=NEUTE1DRAFT_16038 PE=4 SV=1	Neurospora tetrasperma
tr|A0A0J5PWZ6|A0A0J5PWZ6_ASPFM FHA domain-containing protein SNIP1 OS=Aspergillus fumigatus Z5 OX=1437362 GN=Y699_01401 PE=4 SV=1	Aspergillus fumigatus
EGA61315.1 Pml1p [Saccharomyces cerevisiae FostersO]	Saccharomyces cerevisiae
XP_008875863.1 hypothetical protein H310_11089 [Aphanomyces invadans]	Aphanomyces invadans
XP_013763103.1 KH domain-containing protein [Thecamonas trahens ATCC 50062]	Thecamonas trahens
RHW73524.1 FHA domain containing protein [Trypanosoma brucei equiperdum]	Trypanosoma brucei equiperdum
XP_002289349.1 hypothetical protein THAPSDRAFT_262193, partial [Thalassiosira pseudonana CCMP1335]	Thalassiosira pseudonana
XP_001704039.1 Hypothetical protein GL50803_14347 [Giardia lamblia ATCC 50803]	Giardia lamblia
XP_005705899.1 Smad nuclear interacting protein 1 isoform 1 []	Galdieria sulphuraria
WP_103895587.1 FHA domain-containing protein [Caloramator fervidus]	Caloramator fervidus
KFD42068.1 hypothetical protein DK28_0215055 [Peptococcaceae bacterium SCADC1_2_3]	Peptococcaceae bacterium
WP_073344202.1 FHA domain-containing protein [Caldanaerobius fijiensis]	Caldanaerobius fijiensis
WP_014063273.1 FHA domain-containing protein [Thermoanaerobacter wiegelii]	Thermoanaerobacter wiegelii
RMH47081.1 FHA domain-containing protein [Gammaproteobacteria bacterium]	Gammaproteobacteria bacterium
WP_015651203.1 FHA domain-containing protein [Corynebacterium callunae]	Corynebacterium callunae
WP_017926476.1 FHA domain-containing protein [Thioalkalivibrio sp. HL-Eb18]	Thioalkalivibrio
WP_102043286.1 FHA domain-containing protein [Thauera hydrothermalis]	Thauera hydrothermalis

## Sheet: Table S2
Identifier	Organism Name
29942.m000751	R. communis
Aco008281.1	A. comosus
Aco012189.1	A. comosus
AHYPO_016987-RA	A. hypochondriacus
AHYPO_017729-RA	A. hypochondriacus
AL4G20790.t1	A. lyrata
AL4G20820.t1	A. lyrata
Aqcoe2G007600.1.p	A. coerulea
Aqcoe2G016300.1.p	A. coerulea
Araha.4729s0005.1.p	A. halleri
AT2G27100.1	A. thaliana
B1H1X4	Xenopus laevis
Bol026461	B. oleracea capitata
Bol027793	B. oleracea capitata
Bostr.28794s0002.1.p	B. stricta
Bostr.29505s0043.1.p	B. stricta
Bradi1g33970.1.p	B. distachyon
Bradi3g03840.1.p	B. distachyon
Bradi3g40630.1.p	B. distachyon
Brara.D01611.1.p	B. rapa FPsc
Brara.G01299.1.p	B. rapa FPsc
Brast03G282200.1.p	B. stacei
Brast04G302900.1.p	B. stacei
Brast07G193800.1.p	B. stacei
Carubv10022733m	C. rubella
Carubv10022734m	C. rubella
Ciclev10014331m	C. clementina
Cucsa.142690.1	C. sativus
DCAR_002130	D. carota
DCAR_031604	D. carota
Eucgr.J00624.1.p	E. grandis
evm.model.supercontig_103.67	C. papaya
GES64941.1	Aspergillus terreus
Glyma.04G128800.1.p	G. max
Glyma.06G314900.1.p	G. max
Glyma.08G227300.1.p	G. max
Gorai.004G227500.1	G. raimondii
GRMZM2G132780_P02	Z. mays
GRMZM5G817439_P01	Z. mays
GSVIVT01027348001	V. vinifera
GSVIVT01037454001	V. vinifera
H2ZUZ4	Latimeria chalumnae
Kaladp0011s0843.1.p	K. fedtschenkoi
Kaladp0081s0182.1.p	K. fedtschenkoi
Kalax.0216s0065.1.p	K. laxiflora
Kalax.0225s0069.1.p	K. laxiflora
KEY79445.1	Aspergillus fumigatus
LOC_Os02g05610.1	O. sativa
LOC_Os06g48530.1	O. sativa
LOC_Os08g40560.1	O. sativa
Manes.11G111400.1.p	M. esculenta
Manes.S021700.1.p	M. esculenta
MDP0000228264	M. domestica
MDP0000770341	M. domestica
Medtr3g006760.1	M. truncatula
Medtr8g043980.1	M. truncatula
Migut.D00714.1.p	M. guttatus
Migut.N02418.1.p	M. guttatus
mrna07673.1-v1.0-hybrid	F. vesca
NP_001362205.1	Xenopus tropicalis
OAV97825.1	Puccinia triticina
orange1.1g003865m	C. sinensis
Pahal.A00287.1	P. hallii
Pahal.F00690.1	P. hallii
Pavir.Da00165.1.p	P. virgatum
Pavir.Fb01956.1.p	P. virgatum
Pavir.J22990.1.p	P. virgatum
Phvul.005G010800.1.p	P. vulgaris
Phvul.011G187000.1.p	P. vulgaris
Potri.004G196400.1	P. trichocarpa
Potri.009G158600.1	P. trichocarpa
Pp3c11_5370V3.1.p	P. patens
Pp3c16_11390V3.1.p	P. patens
Pp3c25_7680V3.1.p	P. patens
Prupe.6G153800.1.p	P. persica
Q66I22	Danio rerio
Q99MR6	Mus musculus
Q9BXP5	Homo sapiens
RXN03320.1	Labeo rohita
SapurV1A.0615s0230.1.p	S. purpurea
Seita.1G089000.1.p	S. italica
Seita.4G243800.1.p	S. italica
Seita.6G214600.1.p	S. italica
Sevir.1G087000.1.p	S. viridis
Sevir.4G256700.1.p	S. viridis
Sevir.6G221600.1.p	S. viridis
Sobic.004G040800.1.p	S. bicolor
Sobic.007G200600.1.p	S. bicolor
Sobic.010G249100.1.p	S. bicolor
Solyc01g009090.2.1	S. lycopersicum
Sphfalx0012s0220.1.p	S. fallax
Sphfalx0037s0031.1.p	S. fallax
Sphfalx0137s0004.1.p	S. fallax
Spipo12G0059600	S. polyrhiza
Thecc1EG042011t1	T. cacao
Thhalv10001919m	E. salsugineum
Tp57577_TGAC_v2_mRNA25888	T. pratense
XP_001748332.1	Monosiga brevicollis MX1
XP_002286542.1	Thalassiosira pseudonana
XP_003293253.1	Dictyostelium purpureum
XP_005549330.1	Macaca fascicularis
XP_005702831.1	Galdieria sulphuraria
XP_005713144.1	Chondrus crispus
XP_008869116.1	Aphanomyces invadans
XP_009857252.1	Neurospora tetrasperma
XP_015195966.1	Lepisosteus oculatus
XP_649316.1	Entamoeba histolytica
Zm00008a003300_P01	Z. mays PH207
Zosma19g00520.1	Z. marina

## Sheet: Table S3
Identifier	Organism
Q9DBM1	Mus musculus (Mouse)
Q9BRR8	Homo sapiens (Human)
F6Z6Q3	Monodelphis domestica (Gray short-tailed opossum)
L5LZ46	Myotis davidii (David's myotis)
S7PC93	Myotis brandtii (Brandt's bat)
A0A1S3ARH5	Erinaceus europaeus (Western European hedgehog)
G3WTW2	Sarcophilus harrisii (Tasmanian devil) (Sarcophilus laniarius)
A0A1S3FZ16	Dipodomys ordii (Ord's kangaroo rat)
A0A286X9R8	Cavia porcellus (Guinea pig)
Q21827	Caenorhabditis elegans
Q9VUA0	Drosophila melanogaster (Fruit fly)
Q2GSN0	Chaetomium globosum (strain ATCC 6205 / CBS 148.51 / DSM 1962 / NBRC 6347 / NRRL 1970) (Soil fungus)
B2ARI9	Podospora anserina (strain S / ATCC MYA-4624 / DSM 980 / FGSC 10383) (Pleurage anserina)
F7W019	Sordaria macrospora (strain ATCC MYA-333 / DSM 997 / K(L3346) / K-hell)
F7W020	Sordaria macrospora (strain ATCC MYA-333 / DSM 997 / K(L3346) / K-hell)
G2QES8	Myceliophthora thermophila (strain ATCC 42464 / BCRC 31852 / DSM 1799) (Sporotrichum thermophile)
G2QRS6	Thermothielavioides terrestris (strain ATCC 38088 / NRRL 8126) (Thielavia terrestris)
L7IH22	Magnaporthe oryzae (strain Y34) (Rice blast fungus) (Pyricularia oryzae)
G0SA63	Chaetomium thermophilum (strain DSM 1495 / CBS 144.50 / IMI 039719)
W3WZ77	Pestalotiopsis fici (strain W106-1 / CGMCC3.15140)
R8BKG4	Togninia minima (strain UCR-PA7) (Esca disease fungus) (Phaeoacremonium aleophilum)
J3NFM2	Gaeumannomyces graminis var. tritici (strain R3-111a-1) (Wheat and barley take-all root rot fungus)
A0A0C3DJQ0	Oidiodendron maius Zn
A0A0G2IFE8	Diaporthe ampelina
A0A0C4DZ99	Magnaporthiopsis poae (strain ATCC 64411 / 73-15) (Kentucky bluegrass fungus) (Magnaporthe poae)
A0A1W2TFH3	Rosellinia necatrix (White root-rot fungus)
A0A194W011	Valsa mali
A0A136JHX1	Microdochium bolleyi
A0A175VUX4	Madurella mycetomatis
A0A151N705	Alligator mississippiensis (American alligator)
A0A194XKL9	Phialocephala scopiformis
A0A1J7J5C9	Coniochaeta ligniaria NRRL 30616
A0A1Y2DPV9	Pseudomassariella vexata
A0A1Y2V8J1	Hypoxylon sp. CO27-5
A0A1Y2W1E2	Hypoxylon sp. CI-4A
A0A1Y2WZC5	Daldinia sp. EC12
Q5BE58	Emericella nidulans (strain FGSC A4 / ATCC 38163 / CBS 112.46 / NRRL 194 / M139) (Aspergillus nidulans)
Q8GXN9	Arabidopsis thaliana (Mouse-ear cress)
Q0D178	Aspergillus terreus (strain NIH 2624 / FGSC A1156)
A1CQ12	Aspergillus clavatus (strain ATCC 1007 / CBS 513.65 / DSM 816 / NCTC 3887 / NRRL 1)
A7ECA3	Sclerotinia sclerotiorum (strain ATCC 18683 / 1980 / Ss-1) (White mold) (Whetzelinia sclerotiorum)
C0RYG0	Paracoccidioides brasiliensis (strain Pb03)
B8LVN1	Talaromyces stipitatus (strain ATCC 10500 / CBS 375.48 / QM 6759 / NRRL 1006) (Penicillium stipitatum)
C4JTX0	Uncinocarpus reesii (strain UAMH 1704)
I7ZRW9	Aspergillus oryzae (strain 3.042) (Yellow koji mold)
K2RXL0	Macrophomina phaseolina (strain MS6) (Charcoal rot fungus)
S3BTH5	Ophiostoma piceae (strain UAMH 11346) (Sap stain fungus)
W9CY85	Sclerotinia borealis (strain F-4128)
V4MKB5	Eutrema salsugineum (Saltwater cress) (Sisymbrium salsugineum)
K1WET1	Marssonina brunnea f. sp. multigermtubi (strain MB_m1) (Marssonina leaf spot fungus)
S3CR73	Glarea lozoyensis (strain ATCC 20868 / MF5171)
J4KPK4	Beauveria bassiana (strain ARSEF 2860) (White muscardine disease fungus) (Tritirachium shiotae)
A0A084QRJ1	Stachybotrys chlorohalonata (strain IBT 40285)
R7Z059	Coniosporium apollinis (strain CBS 100218) (Rock-inhabiting black yeast)
A0A086T442	Acremonium chrysogenum (strain ATCC 11550 / CBS 779.69 / DSM 880 / JCM 23072 / IMI 49137)
A0A094E7L1	Pseudogymnoascus sp. VKM F-103
A0A094H174	Pseudogymnoascus sp. VKM F-4520 (FW-2644)
K3V9N2	Fusarium pseudograminearum (strain CS3096) (Wheat and barley crown-rot fungus)
A0A0A2KYD8	Penicillium italicum (Blue mold)
A0A0C2J2D4	Sporothrix brasiliensis 5110
A0A0F8UC36	Aspergillus ochraceoroseus
A0A0G0A2Q9	Trichoderma harzianum (Hypocrea lixii)
A0A0G2GV44	Phaeomoniella chlamydospora
A0A0H1BJD0	Blastomyces silverae
A0A0L0MXB1	Tolypocladium ophioglossoides CBS 100239
A0A0F4YXS3	Rasamsonia emersonii CBS 393.64
G9NMW3	Hypocrea atroviridis (strain ATCC 20476 / IMI 206040) (Trichoderma atroviride)
F0X9I8	Grosmannia clavigera (strain kw1407 / UAMH 11150) (Blue stain fungus) (Graphiocladiella clavigera)
A0A167VN43	Sporothrix insectorum RCEF 264
A0A1B7NTS8	Emmonsia sp. CAC-2015a
A0A1B8CGM9	Pseudogymnoascus sp. WSF 3629
A0A1E3BNS4	Aspergillus cristatus
A0A179G8E9	Pochonia chlamydosporia 170
A0A165JKY3	Xylona heveae (strain CBS 132557 / TC161)
A0A167VSL6	Cordyceps fumosorosea ARSEF 2679
W7LTD5	Gibberella moniliformis (strain M3125 / FGSC 7600) (Maize ear and stalk rot fungus) (Fusarium verticillioides)
A0A1L9NNK2	Aspergillus tubingensis (strain CBS 134.48)
A0A1L9RVU1	Aspergillus wentii DTO 134E9
A0A1Q5UD44	Penicillium subrubescens
A0A1S8BM68	Diplodia seriata
A0A225B272	Talaromyces atroroseus
A0A1T3CLH2	Trichoderma guizhouense
A0A1V6P0U0	Penicillium decumbens
A0A1V6QJR5	Penicillium antarcticum
A0A218YYN9	Marssonina coronariae
A0A2H4SR46	Cordyceps militaris (Caterpillar fungus) (Clavaria militaris)
G7JT16	Medicago truncatula (Barrel medic) (Medicago tribuloides)
A0A0J8B830	Beta vulgaris subsp. vulgaris
A0A1U8FWC2	Capsicum annuum (Capsicum pepper)
B9RE60	Ricinus communis (Castor bean)
A0A1S2YR44	Cicer arietinum (Chickpea) (Garbanzo)
E1ZI32	Chlorella variabilis (Green alga)
V4TW69	Citrus clementina
A0A1R3G1K6	Corchorus capsularis (Jute)
A0A1R3H0J1	Corchorus olitorius
A0A0A0LSK9	Cucumis sativus (Cucumber)
A0A2H3XE04	Phoenix dactylifera (Date palm)
A0A2I4E4A1	Juglans regia (English walnut)
A0A059A5E4	Eucalyptus grandis (Flooded gum)
K3XV17	Setaria italica (Foxtail millet) (Panicum italicum)
A0A0D2QRF0	Gossypium raimondii (New World cotton)
A0A087GCN0	Arabis alpina (Alpine rock-cress)
A0A067JJA6	Jatropha curcas (Barbados nut)
J3MEA3	Oryza brachyantha
C1FFR5	Micromonas commoda (strain RCC299 / NOUM17 / CCMP2709) (Picoplanktonic green alga)
W9S666	Morus notabilis
A0A1S3UTP2	Vigna radiata var. radiata (Mung bean) (Phaseolus aureus)
V7CD35	Phaseolus vulgaris (Kidney bean) (French bean)
A0A1U8AEE6	Nelumbo nucifera (Sacred lotus)
I1K185	Glycine max (Soybean) (Glycine hispida)
A0A022RKT3	Erythranthe guttata (Yellow monkey flower) (Mimulus guttatus)
A0A0Q3H630	Brachypodium distachyon (Purple false brome) (Trachynia distachya)
F6GTG8	Vitis vinifera (Grape)
D8QX10	Selaginella moellendorffii (Spikemoss)
W1PSA4	Amborella trichopoda
A0A068TQE9	Coffea canephora (Robusta coffee)
A0A0K9NIC3	Zostera marina (Eelgrass)
A0A0U9HQK1	Klebsormidium nitens (Green alga) (Ulothrix nitens)
A0A124SAU9	Cynara cardunculus var. scolymus (Globe artichoke) (Cynara scolymus)
A0A151SPT8	Cajanus cajan (Pigeon pea) (Cajanus indicus)
A0A2C9VXU1	Manihot esculenta (Cassava) (Jatropha manihot)
A0A199V6F8	Ananas comosus (Pineapple) (Ananas ananas)
A0A200Q3N1	Macleaya cordata
A0A218XZU2	Punica granatum (Pomegranate)
B8B2G4	Oryza sativa subsp. indica (Rice)
Aco012726.1	comosus
Bol036258	Boleraceacapitata
Kalax.0309s0034.1	Klaxiflora
SapurV1A.0789s0080.1	Spurpurea
Sphfalx0151s0047.1	Sfallax
M0TMB2	Musa acuminata subsp. malaccensis (Wild banana) (Musa malaccensis)
